# Supplementary material for: Computed tomography characterization and outcome evaluation of COVID-19 pneumonia complicated by venous thromboembolism
Source: PLoS One. 2020 Nov 19;15(11):e0242475. doi: 10.1371/journal.pone.0242475 (PMC7676698; doi:10.1371/journal.pone.0242475)
Supplement: S1 File — (XLSX) [file pone.0242475.s001.xlsx]

## Sheet: kategorial
categories	total	kein LAE (n=36)	LAE (n=14)	p-value (chi-squared test)	OR	pvalue (logreg)		kein LAE (n=36)	LAE (n=14)	p-value (chi-squared test)	OR	pvalue (logreg)
Geschlecht
male	33 (67%)	23 (70%)	10 (30%)	0.7				23 (66%)	10 (71%)
female	16 (33%)	12 (75%)	4 (25%)		0.77 (95%-CI:0.18,2.85)	0.7		12 (34%)	4 (29%)
PCR 1
negativ	3 (6%)	3 (100%)	0 (0%)	0.265				3 (8%)	0 (0%)
positiv	47 (94%)	33 (70%)	14 (30%)					33 (92%)	14 (100%)
PCR 2
negativ	9 (22%)	7 (78%)	2 (22%)	0.393				7 (26%)	2 (14%)
positiv	32 (78%)	20 (62%)	12 (38%)		2.1 (95%-CI:0.42,15.67)	0.4		20 (74%)	12 (86%)
Abstrich Rachen
nein	0 (0%)	0 (0%)	0 (0%)					0 (0%)	0 (0%)
ja	18 (100%)	12 (67%)	6 (33%)					12 (100%)	6 (100%)
Abstrich Sputum
nein	0 (0%)	0 (0%)	0 (0%)					0 (0%)	0 (0%)
ja	7 (100%)	6 (86%)	1 (14%)					6 (100%)	1 (100%)
Abstrich Trachealsekret
nein	0 (0%)	0 (0%)	0 (0%)					0 (0%)	0 (0%)
ja	18 (100%)	12 (67%)	6 (33%)					12 (100%)	6 (100%)
Abstrich BAL
nein	0 (0%)	0 (0%)	0 (0%)					0 (0%)	0 (0%)
ja	15 (100%)	9 (60%)	6 (40%)					9 (100%)	6 (100%)
Fieber 37,5 °
nein	8 (18%)	4 (50%)	4 (50%)	0.1				4 (12%)	4 (33%)
ja	37 (82%)	29 (78%)	8 (22%)		0.28 (95%-CI:0.05,1.39)	0.113		29 (88%)	8 (67%)
Husten
nein	10 (23%)	8 (80%)	2 (20%)	0.678				8 (24%)	2 (18%)
ja	34 (77%)	25 (74%)	9 (26%)		1.44 (95%-CI:0.29,10.74)	0.679		25 (76%)	9 (82%)
Dyspnoe
nein	10 (23%)	6 (60%)	4 (40%)	0.527				6 (20%)	4 (29%)
ja	34 (77%)	24 (71%)	10 (29%)		0.63 (95%-CI:0.14,2.89)	0.529		24 (80%)	10 (71%)
Abgeschlagenheit
nein	13 (36%)	7 (54%)	6 (46%)	0.22				7 (29%)	6 (50%)
ja	23 (64%)	17 (74%)	6 (26%)		0.41 (95%-CI:0.09,1.73)	0.225		17 (71%)	6 (50%)
Gastrointestinal
nein	22 (63%)	12 (55%)	10 (45%)	0.07				12 (52%)	10 (83%)
ja	13 (37%)	11 (85%)	2 (15%)		0.22 (95%-CI:0.03,1.06)	0.084		11 (48%)	2 (17%)
Geschmacksstörung
nein	27 (77%)	15 (56%)	12 (44%)	0.02				15 (65%)	12 (100%)
ja	8 (23%)	8 (100%)	0 (0%)					8 (35%)	0 (0%)
Komplikation Rechtsherzbelastung
nein	42 (84%)	32 (76%)	10 (24%)	0.131				32 (89%)	10 (71%)
ja	8 (16%)	4 (50%)	4 (50%)		3.2 (95%-CI:0.65,15.96)	0.143		4 (11%)	4 (29%)
Komplikation ECMO
nein	39 (78%)	30 (77%)	9 (23%)	0.144				30 (83%)	9 (64%)
ja	11 (22%)	6 (55%)	5 (45%)		2.78 (95%-CI:0.67,11.53)	0.153		6 (17%)	5 (36%)
Vorerkrankung Diabetes
nein	40 (80%)	30 (75%)	10 (25%)	0.345				30 (83%)	10 (71%)
ja	10 (20%)	6 (60%)	4 (40%)		2 (95%-CI:0.44,8.55)	0.35		6 (17%)	4 (29%)
Vorerkrankung Herzinsuffizienz
nein	48 (96%)	34 (71%)	14 (29%)	0.368				34 (94%)	14 (100%)
ja	2 (4%)	2 (100%)	0 (0%)					2 (6%)	0 (0%)
Vorerkrankung KHK
nein	46 (92%)	32 (70%)	14 (30%)	0.193				32 (89%)	14 (100%)
ja	4 (8%)	4 (100%)	0 (0%)					4 (11%)	0 (0%)
Vorerkrankung COPD
nein	48 (96%)	34 (71%)	14 (29%)	0.368				34 (94%)	14 (100%)
ja	2 (4%)	2 (100%)	0 (0%)					2 (6%)	0 (0%)
Vorerkrankung Asthma
nein	47 (94%)	33 (70%)	14 (30%)	0.265				33 (92%)	14 (100%)
ja	3 (6%)	3 (100%)	0 (0%)					3 (8%)	0 (0%)
Vorerkrankung RR
nein	30 (60%)	21 (70%)	9 (30%)	0.7				21 (58%)	9 (64%)
ja	20 (40%)	15 (75%)	5 (25%)		0.78 (95%-CI:0.2,2.74)	0.7		15 (42%)	5 (36%)
Vorerkrankung Nikotin
nein	44 (90%)	31 (70%)	13 (30%)	0.654				31 (89%)	13 (93%)
ja	5 (10%)	4 (80%)	1 (20%)		0.6 (95%-CI:0.03,4.53)	0.657		4 (11%)	1 (7%)
Vorerkrankung Adipositas
nein	38 (78%)	25 (66%)	13 (34%)	0.104				25 (71%)	13 (93%)
ja	11 (22%)	10 (91%)	1 (9%)		0.19 (95%-CI:0.01,1.17)	0.135		10 (29%)	1 (7%)
Outcome Intubation
nein	18 (36%)	16 (89%)	2 (11%)					16 (44%)	2 (14%)		0.046
ja	32 (64%)	20 (62%)	12 (38%)					20 (56%)	12 (86%)			4.8 (95%-CI:1.1,33.8)	0.06
Outcome ECMO A
nein	35 (70%)	28 (80%)	7 (20%)					28 (78%)	7 (50%)		0.054
ja	15 (30%)	8 (53%)	7 (47%)					8 (22%)	7 (50%)			3.5 (95%-CI:0.95,13.44)	0.061
Outcome ICU
nein	16 (32%)	15 (94%)	1 (6%)					15 (42%)	1 (7%)		0.019
ja	34 (68%)	21 (62%)	13 (38%)					21 (58%)	13 (93%)			9.29 (95%-CI:1.58,177.92)	0.041
Outcome Tod
nein	41 (82%)	30 (73%)	11 (27%)					30 (83%)	11 (79%)		0.694
ja	9 (18%)	6 (67%)	3 (33%)					6 (17%)	3 (21%)			1.36 (95%-CI:0.25,6.18)	0.695
Outcome Entlassung
nein	31 (62%)	18 (58%)	13 (42%)					18 (50%)	13 (93%)		0.005
ja	19 (38%)	18 (95%)	1 (5%)					18 (50%)	1 (7%)			0.08 (95%-CI:0,0.45)	0.019
Outcome Normalstation
nein	44 (88%)	30 (68%)	14 (32%)					30 (83%)	14 (100%)		0.103
ja	6 (12%)	6 (100%)	0 (0%)					6 (17%)	0 (0%)
Outcome
gut (Entlassung/Normalstation)	15 (30%)	14 (93%)	1 (7%)					14 (39%)	1 (7%)		0.028
schlecht (Intubation/ICU/ECMO/Tod)	35 (70%)	22 (63%)	13 (37%)					22 (61%)	13 (93%)			8.27 (95%-CI:1.4,158.68)	0.053
CT
extern	11 (22%)	11 (100%)	0 (0%)	0.019				11 (31%)	0 (0%)
intern	39 (78%)	25 (64%)	14 (36%)					25 (69%)	14 (100%)
Gruppe
CT 0-10 Tage nach Symptombeginn	13 (33%)	12 (92%)	1 (8%)	0.615				12 (41%)	1 (10%)
CT 11-20 Tage nach Symptombeginn	13 (33%)	7 (54%)	6 (46%)		10.29 (95%-CI:1.37,216.42)	0.048		7 (24%)	6 (60%)
CT 21-30 Tage nach Symptombeginn	7 (18%)	5 (71%)	2 (29%)		4.8 (95%-CI:0.38,118.35)	0.24		5 (17%)	2 (20%)
CT >30 Tage nach Symptombeginn	6 (15%)	5 (83%)	1 (17%)		2.4 (95%-CI:0.08,69.43)	0.562		5 (17%)	1 (10%)
CTMuster Milchglas
nein	2 (4%)	1 (50%)	1 (50%)	0.479				1 (3%)	1 (7%)
ja	48 (96%)	35 (73%)	13 (27%)		0.37 (95%-CI:0.01,9.85)	0.495		35 (97%)	13 (93%)
CTMuster Konsolidierung
nein	7 (14%)	6 (86%)	1 (14%)	0.384				6 (17%)	1 (7%)
ja	43 (86%)	30 (70%)	13 (30%)		2.6 (95%-CI:0.39,51.7)	0.398		30 (83%)	13 (93%)
CTMuster Crazypaving
nein	27 (54%)	23 (85%)	4 (15%)	0.024				23 (64%)	4 (29%)
ja	23 (46%)	13 (57%)	10 (43%)		4.42 (95%-CI:1.22,18.86)	0.03		13 (36%)	10 (71%)
CTMuster Morphologie Milchglas rund
nein	32 (64%)	25 (78%)	7 (22%)	0.198				25 (69%)	7 (50%)
ja	18 (36%)	11 (61%)	7 (39%)		2.27 (95%-CI:0.64,8.26)	0.203		11 (31%)	7 (50%)
CTMuster Morphologie Milchglas anteiligscharf
nein	13 (26%)	12 (92%)	1 (8%)	0.058				12 (33%)	1 (7%)
ja	37 (74%)	24 (65%)	13 (35%)		6.5 (95%-CI:1.09,125.12)	0.088		24 (67%)	13 (93%)
CTMuster Morphologie Milchglas geographisch
nein	38 (76%)	29 (76%)	9 (24%)	0.226				29 (81%)	9 (64%)
ja	12 (24%)	7 (58%)	5 (42%)		2.3 (95%-CI:0.56,9.15)	0.233		7 (19%)	5 (36%)
CTMuster Morphologie Milchglas streifig
nein	32 (64%)	22 (69%)	10 (31%)	0.495				22 (61%)	10 (71%)
ja	18 (36%)	14 (78%)	4 (22%)		0.63 (95%-CI:0.15,2.29)	0.497		14 (39%)	4 (29%)
CTMuster Lymphadenopathie
nein	21 (42%)	13 (62%)	8 (38%)	0.176				13 (36%)	8 (57%)
ja	29 (58%)	23 (79%)	6 (21%)		0.42 (95%-CI:0.12,1.48)	0.181		23 (64%)	6 (43%)
CTMuster Bronchiektasen
nein	35 (70%)	25 (71%)	10 (29%)	0.891				25 (69%)	10 (71%)
ja	15 (30%)	11 (73%)	4 (27%)		0.91 (95%-CI:0.21,3.41)	0.891		11 (31%)	4 (29%)
CTMuster Bronchialwandverdickung
nein	40 (80%)	28 (70%)	12 (30%)	0.529				28 (78%)	12 (86%)
ja	10 (20%)	8 (80%)	2 (20%)		0.58 (95%-CI:0.08,2.77)	0.532		8 (22%)	2 (14%)
CTMuster Knoten
nein	43 (86%)	32 (74%)	11 (26%)	0.345				32 (89%)	11 (79%)
ja	7 (14%)	4 (57%)	3 (43%)		2.18 (95%-CI:0.38,11.49)	0.353		4 (11%)	3 (21%)
CTMuster Halo
nein	42 (84%)	32 (76%)	10 (24%)	0.131				32 (89%)	10 (71%)
ja	8 (16%)	4 (50%)	4 (50%)		3.2 (95%-CI:0.65,15.96)	0.143		4 (11%)	4 (29%)
CTMuster ReversedHalo
nein	47 (94%)	33 (70%)	14 (30%)	0.265				33 (92%)	14 (100%)
ja	3 (6%)	3 (100%)	0 (0%)					3 (8%)	0 (0%)
CTMuster Kavernen
nein	49 (98%)	35 (71%)	14 (29%)	0.529				35 (97%)	14 (100%)
ja	1 (2%)	1 (100%)	0 (0%)					1 (3%)	0 (0%)
CTMuster Pleuraerguss
nein	35 (70%)	26 (74%)	9 (26%)	0.582				26 (72%)	9 (64%)
ja	15 (30%)	10 (67%)	5 (33%)		1.44 (95%-CI:0.37,5.33)	0.583		10 (28%)	5 (36%)
CTMuster Aerobronchogramm
nein	20 (40%)	18 (90%)	2 (10%)	0.021				18 (50%)	2 (14%)
ja	30 (60%)	18 (60%)	12 (40%)		6 (95%-CI:1.38,42.22)	0.032		18 (50%)	12 (86%)
CTMuster Vessel enlargment in Peripherie >= 3mm
nein	22 (44%)	18 (82%)	4 (18%)	0.171				18 (50%)	4 (29%)
ja	28 (56%)	18 (64%)	10 (36%)		2.5 (95%-CI:0.69,10.49)	0.177		18 (50%)	10 (71%)
Verteilung Unilateral
nein	49 (98%)	35 (71%)	14 (29%)	0.529				35 (97%)	14 (100%)
ja	1 (2%)	1 (100%)	0 (0%)					1 (3%)	0 (0%)
Verteilung Bilateral
nein	3 (6%)	2 (67%)	1 (33%)	0.832				2 (6%)	1 (7%)
ja	47 (94%)	34 (72%)	13 (28%)		0.76 (95%-CI:0.07,17.28)	0.832		34 (94%)	13 (93%)
Verteilung ROL
nein	5 (10%)	4 (80%)	1 (20%)	0.675				4 (11%)	1 (7%)
ja	45 (90%)	32 (71%)	13 (29%)		1.63 (95%-CI:0.21,33.4)	0.677		32 (89%)	13 (93%)
Verteilung RML
nein	5 (10%)	4 (80%)	1 (20%)	0.675				4 (11%)	1 (7%)
ja	45 (90%)	32 (71%)	13 (29%)		1.63 (95%-CI:0.21,33.4)	0.677		32 (89%)	13 (93%)
Verteilung RUL
nein	3 (6%)	2 (67%)	1 (33%)	0.832				2 (6%)	1 (7%)
ja	47 (94%)	34 (72%)	13 (28%)		0.76 (95%-CI:0.07,17.28)	0.832		34 (94%)	13 (93%)
Verteilung LOL
nein	3 (6%)	2 (67%)	1 (33%)	0.832				2 (6%)	1 (7%)
ja	47 (94%)	34 (72%)	13 (28%)		0.76 (95%-CI:0.07,17.28)	0.832		34 (94%)	13 (93%)
Verteilung LUL
nein	3 (6%)	2 (67%)	1 (33%)	0.832				2 (6%)	1 (7%)
ja	47 (94%)	34 (72%)	13 (28%)		0.76 (95%-CI:0.07,17.28)	0.832		34 (94%)	13 (93%)
Peripherie betont
nein	24 (48%)	16 (67%)	8 (33%)	0.42				16 (44%)	8 (57%)
ja	26 (52%)	20 (77%)	6 (23%)		0.6 (95%-CI:0.17,2.07)	0.422		20 (56%)	6 (43%)
Zentrum betont
nein	50 (100%)	36 (72%)	14 (28%)					36 (100%)	14 (100%)
Verteilung Diffus
nein	26 (52%)	19 (73%)	7 (27%)	0.86				19 (53%)	7 (50%)
ja	24 (48%)	17 (71%)	7 (29%)		1.12 (95%-CI:0.32,3.91)	0.86		17 (47%)	7 (50%)
Anterior betont
nein	50 (100%)	36 (72%)	14 (28%)					36 (100%)	14 (100%)
ja	0 (0%)	0 (0%)	0 (0%)					0 (0%)	0 (0%)
Posterior betont
nein	11 (22%)	9 (82%)	2 (18%)	0.412				9 (25%)	2 (14%)
ja	39 (78%)	27 (69%)	12 (31%)		2 (95%-CI:0.43,14.44)	0.418		27 (75%)	12 (86%)
mild - 33%
nein	42 (84%)	29 (69%)	13 (31%)	0.287				29 (81%)	13 (93%)
ja	8 (16%)	7 (88%)	1 (12%)		0.32 (95%-CI:0.02,2.06)	0.307		7 (19%)	1 (7%)
moderat - 66%
nein	44 (88%)	30 (68%)	14 (32%)	0.103				30 (83%)	14 (100%)
ja	6 (12%)	6 (100%)	0 (0%)					6 (17%)	0 (0%)
stark >= 66 %
nein	16 (32%)	14 (88%)	2 (12%)	0.094				14 (39%)	2 (14%)
ja	34 (68%)	22 (65%)	12 (35%)		3.82 (95%-CI:0.87,26.96)	0.109		22 (61%)	12 (86%)
Parynchym
mild	8 (17%)	7 (88%)	1 (12%)	0.095				7 (20%)	1 (8%)
moderat	6 (12%)	6 (100%)	0 (0%)					6 (17%)	0 (0%)
stark	34 (71%)	22 (65%)	12 (35%)		3.82 (95%-CI:0.58,75.81)	0.235		22 (63%)	12 (92%)
Komplikation Rechtsherzbelastung
nein	42 (84%)	32 (76%)	10 (24%)	0.131				32 (89%)	10 (71%)
ja	8 (16%)	4 (50%)	4 (50%)		3.2 (95%-CI:0.65,15.96)	0.143		4 (11%)	4 (29%)
Komplikation ECMO
nein	39 (78%)	30 (77%)	9 (23%)	0.144				30 (83%)	9 (64%)
ja	11 (22%)	6 (55%)	5 (45%)		2.78 (95%-CI:0.67,11.53)	0.153		6 (17%)	5 (36%)
AK Dauermed
nein	22 (73%)	16 (73%)	6 (27%)	0.099				16 (67%)	6 (100%)
ja	8 (27%)	8 (100%)	0 (0%)					8 (33%)	0 (0%)
AK dauer ASS
nein	5 (62%)	5 (100%)	0 (0%)					5 (62%)	0 (NaN%)
ja	3 (38%)	3 (100%)	0 (0%)					3 (38%)	0 (NaN%)
AK dauer Marcumar
nein	5 (62%)	5 (100%)	0 (0%)					5 (62%)	0 (NaN%)
ja	3 (38%)	3 (100%)	0 (0%)					3 (38%)	0 (NaN%)
AK dauer NOAK
nein	6 (75%)	6 (100%)	0 (0%)					6 (75%)	0 (NaN%)
ja	2 (25%)	2 (100%)	0 (0%)					2 (25%)	0 (NaN%)
AK dauer Clopidogel
nein	7 (88%)	7 (100%)	0 (0%)					7 (88%)	0 (NaN%)
ja	1 (12%)	1 (100%)	0 (0%)					1 (12%)	0 (NaN%)
AK stat
nein	7 (18%)	7 (100%)	0 (0%)	0.057				7 (25%)	0 (0%)
ja	33 (82%)	21 (64%)	12 (36%)					21 (75%)	12 (100%)
AK stat NMH
nein	9 (28%)	2 (22%)	7 (78%)	0.001				2 (10%)	7 (64%)
ja	23 (72%)	19 (83%)	4 (17%)		0.06 (95%-CI:0.01,0.35)	0.004		19 (90%)	4 (36%)
AK stat UFH
nein	15 (47%)	14 (93%)	1 (7%)	0.002				14 (67%)	1 (9%)
ja	17 (53%)	7 (41%)	10 (59%)		20 (95%-CI:2.97,406.92)	0.009		7 (33%)	10 (91%)
AK stat ASS
nein	23 (72%)	17 (74%)	6 (26%)	0.115				17 (81%)	6 (55%)
ja	9 (28%)	4 (44%)	5 (56%)		3.54 (95%-CI:0.72,19.11)	0.124		4 (19%)	5 (45%)
AK stat agatroban
nein	33 (97%)	21 (64%)	12 (36%)	0.197				21 (100%)	12 (92%)
ja	1 (3%)	0 (0%)	1 (100%)					0 (0%)	1 (8%)
AK stat NOAK
nein	31 (91%)	19 (61%)	12 (39%)	0.855				19 (90%)	12 (92%)
ja	3 (9%)	2 (67%)	1 (33%)		0.79 (95%-CI:0.03,9.17)	0.855		2 (10%)	1 (8%)

## Sheet: metrisch
varname	N	total	kein LAE (n=36)	LAE (n=14)	pvalue	OR	pvalue_logreg
		normal distributed
Größe	3	1.64 (SD 0.03)	1.64 (SD 0.03)
Gewicht	4	88.88 (SD 24.77)	88.88 (SD 24.77)
Alter	50	71.72 (SD 80.35)	76.09 (SD 94.52)	60.47 (SD 9.69)	0.543	0.99 (95%-CI:0.94,1.01)	0.667
BMI	3	30.57 (SD 10.3)	30.57 (SD 10.3)
Fieber Höhe	24	38.5 (SD 2.4)	38.41 (SD 2.61)	38.98 (SD 0.84)	0.674	1.18 (95%-CI:0.73,3.5)	0.673
Atemfrequenz (/min)	18	19.94 (SD 7.57)	18.94 (SD 6.45)		0.015
Sättigung (%)	24	86.25 (SD 12.12)	87.85 (SD 11.52)	78.25 (SD 13.52)	0.152	0.95 (95%-CI:0.87,1.03)	0.174
Schichtdicke Lungenfenster (mm)	50	1.06 (SD 0.4)	1.09 (SD 0.47)	1 (SD 0)	0.483	0.41 (95%-CI:0,2.49)	0.522
Schichtdicke Weichteilfenster (mm)	50	1.34 (SD 1.05)	1.48 (SD 1.22)	1 (SD 0)	0.15	0.3 (95%-CI:0,1.05)	0.324
KV	50	121 (SD 16.44)	119.72 (SD 15.21)	124.29 (SD 19.5)	0.384	1.02 (95%-CI:0.98,1.06)	0.377
		non-parametric
mAs	50	151 (IQR 116.25-212.5)	151 (IQR 114.5-209.5)	151 (IQR 130.25-219)	0.991	1 (95%-CI:0.99,1.01)	0.685
DLP	50	941.5 (IQR 248.5-1898.75)	494.95 (IQR 241-1642)	1747 (IQR 851.5-2295.25)	0.019	1 (95%-CI:1,1)	0.028
CRP (mg/L)	48	127 (IQR 57.17-235.75)	112 (IQR 50.6-228.25)	152 (IQR 73.38-264.25)	0.292	1 (95%-CI:1,1.01)	0.347
Leukos (/nl)	48	9.63 (IQR 6.77-13.9)	8.44 (IQR 5.82-12.71)	11.18 (IQR 8.34-17.88)	0.057	1.02 (95%-CI:0.99,1.05)	0.258
Lymphos rel (%)	42	12.35 (IQR 7.77-21.1)	13 (IQR 8.3-21.4)	8.8 (IQR 5.9-16)	0.259	1 (95%-CI:0.95,1.03)	0.825
Lymphos abs	38	1.08 (IQR 0.8-1.53)	1.09 (IQR 0.81-1.53)	1.08 (IQR 0.76-1.47)	0.987	1.01 (95%-CI:0.98,1.05)	0.374
Eosinophile rel (%)	40	0.35 (IQR 0-1.1)	0.4 (IQR 0-1.55)	0.2 (IQR 0-0.8)	0.506	0.81 (95%-CI:0.4,1.33)	0.459
Eosinophil abs	38	0.04 (IQR 0-0.12)	0.06 (IQR 0-0.19)	0.04 (IQR 0.01-0.09)	0.737	0.05 (95%-CI:0,39.93)	0.415
Troponin	34	30.2 (IQR 14.02-65.58)	18.1 (IQR 13.6-38.6)	68.4 (IQR 18.2-115)	0.132	1 (95%-CI:1,1)	0.745
NT-proBNP (pg/ml)	18	873.5 (IQR 455.25-2748.75)	508 (IQR 387-923)	2103 (IQR 1682-5293)	0.043	1 (95%-CI:1,1)	0.722
Fibrinogen (mg/dl)	32	581.3 (IQR 495.8-660.4)	602 (IQR 536.3-688.3)	532.7 (IQR 397.25-631.45)	0.171	1 (95%-CI:0.99,1)	0.151
Interleukin 6 (pg/ml)	32	149.8 (IQR 58.6-511.5)	157.9 (IQR 49.85-439.2)	122.7 (IQR 60.1-558.1)	0.803	1 (95%-CI:1,1)	0.623
D-Dimer (mg/L)	38	2.92 (IQR 1.3-6.88)	2.35 (IQR 1.16-4.24)	8.75 (IQR 2.49-13.39)	0.035	1.17 (95%-CI:1.03,1.38)	0.032
LDH (U/I)	44	392 (IQR 299.5-477.75)	392 (IQR 306-458)	415.5 (IQR 293.5-540.5)	0.554	1 (95%-CI:1,1)	0.515
CK (U/I)	44	172 (IQR 57.5-373.25)	97 (IQR 54.5-255.75)	392.5 (IQR 168.5-1136)	0.023	1 (95%-CI:1,1)	0.051
Ckmb (ng/ml)	26	2.85 (IQR 1.72-9.57)	2.75 (IQR 1.75-6.53)	3.1 (IQR 1.88-9.8)	0.812	1.01 (95%-CI:0.93,1.1)	0.796
Laktat (mg/dl)	39	11 (IQR 9-14.5)	12 (IQR 9-13.75)	10 (IQR 9-15)	0.834	0.99 (95%-CI:0.9,1.07)	0.832
CT nach Symptombeginn (Tage)	39	15 (IQR 8.5-24.5)	15 (IQR 7-25)	16 (IQR 13.5-20)	0.326	1.01 (95%-CI:0.94,1.08)	0.755
